# Supplementary material for: Machine learning models identify micronutrient intake as predictors of undiagnosed hypertension among rural community-dwelling older adults in Thailand: a cross-sectional study
Source: Front Nutr. 2024 Jul 16;11:1411363. doi: 10.3389/fnut.2024.1411363 (PMC11286389; doi:10.3389/fnut.2024.1411363)
Supplement: Supplementary file 1 [file Table_1.XLSX]

## Sheet: Nutrient intake
No.	ID	Group (hypertensive=0, normotensive=1)	Sex (male=0, female=1)	SBP (mmHg)	CHO (g)	PRO (g)	FAT (g)	SATFAT (g)	CHOLE (mg)	CA (mg)	P (mg)	FE (mg)	FEA (mg)	FEV (mg)	K (mg)	NA (mg)	CU (mg)	MG (mg)	SE (mcg)	ZN (mg)	VITA (RAE)	RETOL (mcg)	CARTB (mcg)	VITB1 (mg)	VITB2 (mg)	VITB6 (mg)	VITB12 (mcg)	VITC (mg)	NIA (mg)	VITE (mg)
1	780	0	0	180	111.04	47.8052	8.49455	2.7438	132.913	220.442	636.269	4.65702	2.63597	1.98028	1457.36	3108.01	0.467714	31.9208	9.68034	3.57925	45.5685	28.0602	190.656	0.346069	0.560285	0.126734	0	6.14422	12.3589	0.198308
2	795	0	1	143	239.748	83.0321	37.1781	9.02338	200.911	400.697	1015.27	10.7599	6.41964	4.11747	1393.94	4650.61	0.64257	95.6893	0	6.74465	52.149	13.2122	334.14	1.03137	0.917916	0.037368	0	50.8007	19.5463	0.318503
3	800	0	0	166	258.065	48.7938	9.58056	3.5764	86.0788	593.067	142.787	9.83616	2.75116	6.88832	1060.03	2639.84	0.580368	20.071	0	5.68246	122.712	29.5689	1016.2	0.824631	0.80816	0.045071	0	26.3152	12.5511	0
4	810	0	0	147	263.339	57.66	6.88905	3	160.945	175.916	441.662	8.83292	2.30812	6.24913	1125.99	2904.82	0.619476	42.3764	0.011972	6.13863	65.1789	32.114	504.387	0.554772	0.882262	0.063427	0	58.0699	13.599	0
5	816	0	0	155	184.632	33.294	14.3888	3.8952	74.589	76.0766	240.089	4.17511	0.689354	3.3884	498.624	1292.59	0.429729	7.40879	14.4477	3.89702	37.0372	2.17309	325.724	0.319953	0.537097	0.195711	0	11.5411	13.7076	0.07578
6	827	0	1	140	143.763	28.1508	12.9842	3.23455	54.6776	574.453	643.337	8.30682	0.558277	7.74854	845.817	410.764	0.3202	52.4392	0.077486	2.10555	313.977	132.572	2094.3	1.05989	1.04976	0.740446	0.942646	90.0965	14.597	2.95283
7	849	0	0	159	249.266	59.5735	19.455	6.73107	241.229	125.786	508.772	12.4802	4.55025	7.72134	1000.69	1569.8	0.778892	33.7831	14.2828	7.09815	2418.16	2273.92	1799.9	0.69136	1.52818	0.263691	4.19876	84.1796	20.2963	0.177276
8	851	0	1	160	144.783	20.8266	20.8172	7.86832	55.5244	140.057	312.349	4.10706	0.723419	3.36763	433.769	528.143	0.224514	9.27767	18.6569	2.26215	40.3162	18.214	264.754	0.280658	0.289971	0.0952383	0.246263	13.9373	4.5801	0.274089
9	465	0	1	144	97.2239	16.6189	5.16052	3.28555	31.8289	145.752	224.366	3.90481	0.733293	3.16973	552.945	1148.18	0.404706	1.6292	5.75248	1.75521	44.5401	11.173	427.538	1.15078	0.504857	0.0683888	0.0747076	11.9522	6.55033	0.0515598
10	634	0	1	178	291.261	30.0523	16.1682	8.00258	30.7248	212.417	296.615	6.52457	0.34	5.40557	1431.65	3177.74	0.701422	82.7357	10.1414	3.82857	19.978	0	239.787	0.482114	0.514096	0.11736	0	118.545	11.9993	0.97882
11	667	0	1	183	92.4867	54.0984	40.5238	12.8817	138.053	409.269	568.421	8.66975	3.32086	1.34202	1159.33	2575.38	0.402896	4.75875	0	7.89917	30.2172	0	62.1038	0.394809	0.898	0	0	5.5251	11.1851	0
12	722	0	1	156	292.815	40.4094	6.99023	2.05255	77.7668	134.189	289.103	7.51126	1.25009	6.02612	813.197	1358.86	0.705618	62.9006	0.38556	5.51396	34.5055	6.60223	312.33	0.651368	0.717831	0.0538656	0	34.914	12.9818	0.080025
13	725	0	1	177	115.41	42.2295	19.6134	5.79907	94.7298	917.158	702.451	6.90638	3.89228	2.76971	804.088	2296.64	0.298137	16.5022	0	2.86557	39.5278	1.4715	411.535	0.325022	0.76208	0.056116	0	37.2839	11.5746	0
14	728	0	1	137	176.453	24.7159	6.70716	2.8028	53.2758	183.943	235.825	4.41006	0.707225	3.59999	445.786	1049.82	0.395546	16.0002	0.32978	3.90781	56.7774	49.166	86.9553	0.291877	0.672306	0.0235642	0	38.6859	15.7605	0
15	740	0	1	128	242.464	49.6551	14.1226	4.43595	94.859	281.112	485.751	8.12998	3.4596	4.59559	904.069	2700.35	0.590098	24.6839	11.5307	5.21059	72.2254	51.4565	245.275	0.530026	0.702993	0.157055	0.167346	19.7956	13.3034	0.164761
16	633	0	1	155	119.692	13.9923	4.58234	1.63745	34.662	114.209	218.345	3.71356	0.46009	3.22732	602.451	341.446	0.327341	44.1335	0	2.39418	88.1828	80.5256	116.909	0.402496	0.493892	0.206005	0.250005	45.7887	8.24053	0.749997
17	829	0	1	156	239.697	38.8882	6.06347	2.37559	28.7005	124.325	356.958	7.18302	1.67695	5.20221	1035.69	2293.46	0.653249	64.7384	28.3204	5.32875	26.0919	0.3103	309.483	1.514	0.789252	0.678554	0.42435	81.0089	15.512	0.171376
18	861	0	1	156	101.842	39.3889	23.4172	6.55624	64.9	342.907	388.898	4.2372	1.99591	1.48609	963.091	558.941	0.300108	24.1277	0.565008	1.6234	48.5301	36.155	202.068	0.486958	0.716291	0.0106752	0	63.0152	6.7765	0.087551
19	863	0	0	148	226.441	49.2921	7.97129	3.52032	91.8855	137.136	383.339	6.3659	1.33416	4.64129	988.47	1906.2	0.558646	50.4864	15.4936	4.48018	21.1083	0.869754	256.619	1.09159	0.69569	0.402771	0.232155	113.428	14.007	0.398501
20	872	0	1	149	111.126	52.1128	9.41777	5.18734	408.972	1187.95	962.38	7.2231	4.35493	2.51752	980.14	4085.81	0.312514	59.9967	0.316264	2.03499	45.4291	13.7206	365.372	0.25825	0.313671	0.0803175	0	52.1601	6.93563	0.094848
21	885	0	1	153	219.544	77.6148	30.6874	7.17641	139.271	609.777	812.813	11.6333	6.58728	4.96458	1679.04	2531.09	0.711428	14.197	5.15521	4.88872	54.7129	26.9011	328.142	0.469771	1.20943	0.0831436	0.00406714	38.6258	14.3338	0.0269725
22	886	0	0	159	133.832	64.3792	38.296	9.59794	117.529	569.696	602.765	6.68005	3.1976	2.44557	1414.62	1815.54	0.450094	20.7361	9.6318	2.93787	24.9553	11.3637	172.02	0.623053	0.939855	0.11736	0	20.1549	10.0495	0.225622
23	902	0	1	165	263.137	61.0519	26.5329	6.009	87.0398	471.868	454.679	9.33465	2.48941	6.01971	882.501	1580.52	0.582088	4.7143	0	5.73972	29.7838	0	355.524	0.394604	0.996467	0.0106752	0	34.2512	14.6069	0
24	903	0	1	154	293.167	30.1858	3.62358	1.29318	17.8	74.4016	149.005	6.60971	0.347706	6.21548	370.389	590.152	0.552607	4.7143	0	6.11761	21.0403	0.0632659	249.445	0.402651	0.63326	0.0106752	0	15.2015	13.6144	0
25	913	0	1	143	97.6662	14.8828	7.55171	2.52667	41.4605	77.472	141.358	3.29943	0.321602	2.00401	304.641	821.643	0.267123	1.3517	9.17417	2.08993	160.313	85.6675	962.264	0.314263	0.333642	0.090975	0.093749	11.8635	6.16063	0.141077
26	929	0	1	159	106.962	53.1916	10.2311	3.41196	167.435	140.777	433.99	4.64855	1.39162	2.90846	718.883	2370.36	0.426888	35.588	4.8159	2.43682	31.9761	0	373.21	0.244348	0.358516	0.138456	0	0	11.3729	0.02526
27	215	0	0	159	247.021	45.5508	14.5579	2.36316	229.713	124.272	312.793	7.88512	0.9039	5.02544	323.097	1045.38	0.459374	4.40395	14.1715	5.87288	236.206	203.662	487.182	0.441176	0.855208	0.074398	0.5107	0.735	15.4279	0.4739
28	636	0	0	153	214.917	44.2524	13.2534	2.53992	43.6559	660.493	603.096	10.5651	2.6203	5.14447	1406.36	5395.57	1.07805	39.7991	43.8141	5.17951	67.2207	12.3957	649.015	1.66409	1.08545	0.53772	0.0066	10.7499	19.1077	0.410365
29	641	0	1	148	296.799	53.6358	44.1685	2.52058	413.452	263.834	679.326	14.0268	3.7905	9.91189	1324.64	5761.93	1.49474	69.9434	68.3723	9.06343	255.143	221.034	395.258	2.40763	1.79735	0.413565	2.00638	4.39721	24.3014	3.46609
30	651	0	0	157	152.813	21.0876	2.84117	0.898307	25.1059	64.0908	186.011	4.41201	0.716155	3.43013	735.319	1708.43	0.422709	62.5695	0.651007	2.56431	36.4686	11.966	271.201	0.398076	0.450193	0.0594409	0.00228168	20.6437	7.90442	0.146844
31	662	0	1	143	204.634	32.11	13.3509	1.851	12.8155	107.796	256.332	8.52284	0.58642	5.08168	208.392	1916.32	0.565004	1.89342	0.157	4.62923	42.5738	0	507.013	0.944681	0.682056	0.0074778	0.0022	0.306595	18.2544	0.001
32	693	0	1	186	107.608	21.8775	7.02178	1.74899	83.9835	355.154	162.968	5.40006	3.10991	2.2799	308.039	559.424	0.230465	0	0	2.72347	16.0092	4.83731	131.598	0.313494	0.352387	0	0	0	6.34234	0
33	695	0	0	142	236.204	43.924	7.59532	2.33183	41.5484	31.7809	262.688	6.27876	1.37725	4.88429	568.229	676.043	0.53312	5.895	0.051025	6.80053	4.39478	0	51.7184	1.35279	0.65874	0.00104	0.000715	1.965	13.3745	0.000325
34	696	0	1	152	205.846	38.7973	18.4358	6.32512	398.139	100.575	336.199	6.49016	1.88442	4.50984	599.339	1236.92	0.471331	20.0523	28.4064	5.23413	180.746	173.135	88.2561	0.659344	0.905581	0.130501	1.02176	27.0311	11.1123	0.978292
35	708	0	0	201	241.417	34.1782	21.6061	18.4255	67.1188	153.606	302.565	8.56159	1.59137	6.86089	732.985	2721.59	0.661486	25.9656	0.400686	4.91249	50.563	5.59033	534.524	0.764167	0.616422	0.011523	0.0022	21.8494	13.1993	0.091012
36	711	0	0	142	151.969	19.6116	6.5474	1.53247	60.4486	55.5639	187.283	5.04694	0.379	4.53259	467.902	1359.27	0.628458	19.1961	4.34093	3.86208	40.1049	33.6493	72.7092	0.930064	0.594848	0.0411412	0.12591	6.82082	10.9711	0.197672
37	713	0	0	165	138.612	29.9879	16.1247	5.27083	71.0229	162.905	245.173	4.12051	0.89776	3.22275	599.65	2289.72	0.418068	18.9793	2.67344	3.14659	24.2642	20.909	35.9166	0.525535	0.38024	0.01464	0.066	17.4087	5.88585	0.17584
38	1017	0	1	143	130.282	43.9848	17.9368	3.86239	159.77	341.808	527.938	5.67242	1.34445	1.38846	1323.59	3956.89	0.607165	103.801	21.367	5.30555	272.418	18.4988	461.227	0.648253	0.72779	0.786211	1.86	75.645	10.4002	6.69815
39	1032	0	1	143	269.745	47.4434	20.7815	1.13307	304.776	176.314	398.242	11.2647	1.07218	5.80544	1205.5	1024.06	0.739674	81.8888	19.4513	6.70305	316.818	210.017	1280.26	0.429733	0.775104	0.0716172	0.582198	180.485	11.8504	4.29865
40	1034	0	0	193	91.624	24.0104	9.55128	1.33337	229.496	81.0943	267.677	3.82616	1.11995	2.54885	519.374	1938.86	0.280215	16.2229	14.1715	2.79498	106.438	80.5481	306.617	0.356484	0.476911	0.0808308	0.5107	43.8001	5.32556	0.4739
41	1052	0	1	152	195.992	27.2593	15.0675	0.84344	162.416	73.9502	185.489	5.14997	1.10457	4.0352	272.617	650.382	0.377025	6.60478	24.8256	4.58401	84.1179	71.5426	150.581	0.316095	0.606555	0.13761	0.731295	0	8.97376	1.24128
42	1053	0	1	158	185.243	39.1918	8.17409	2.70563	117.085	505.119	583.421	9.70233	3.0616	6.51553	487.969	3807.61	0.377977	13.2675	9.6318	3.65413	208.389	9.14709	2376.27	0.626812	0.78851	0.553415	0.527252	22.8528	14.5213	1.60831
43	265	0	0	151	146.255	66.7609	93.6776	26.7678	526.997	257.859	746.331	7.70652	3.62078	4.03954	1707.25	1393.23	0.68012	44.0427	42.303	3.90009	452.134	250.02	2425.78	1.83528	1.00505	0.303625	0.930486	84.5838	15.4026	3.80586
44	300	0	1	150	116.544	22.1831	13.2368	1.48927	17.2114	146.446	185.69	4.22908	0.815512	2.10079	572.902	2136.83	0.381803	1.21224	19.4206	2.04681	73.1365	0	473.711	0.591207	0.34123	0.23792	0.0022	6.17192	6.67381	0.10204
45	363	0	0	141	311.228	74.4448	34.1019	14.0506	88.8399	532.488	565.027	11.6067	1.929	6.75448	1017.11	1986.98	0.602554	69.7263	0.683324	3.963	648.066	215.575	5411.03	2.15254	1.70189	0.00208	1.34853	37.5357	14.0328	6.38351
46	368	0	0	140	137.381	23.2548	3.98338	1.38693	52.9848	36.8634	153.085	3.88786	0.76326	3.08094	223.034	1240.21	0.328832	13.3	0.0785	3.35506	6.80092	8.0592	79.5668	0.369112	0.32642	0.0055	0.0011	0	6.8007	0.0005
47	370	0	0	158	99.6162	28.9395	13.5781	5.98406	16.1991	163.913	244.966	5.7349	1.36732	4.33313	493.39	2337.24	0.342116	20.1037	16.1128	2.4045	36.7931	0.17408	437.39	0.967189	0.611258	0.343668	0.239528	14.7022	7.44811	0.133309
48	373	0	0	159	77.7762	17.9501	3.11597	1.01135	34.9767	76.6849	194.027	3.64191	0.758315	2.83044	523.566	1381.24	0.394379	25.6294	0.10205	1.95256	37.5046	0	446.749	0.559834	0.393652	0.0063578	0.00143	7.87154	7.29094	0.080675
49	380	0	0	143	61.4046	40.5592	34.6026	6.08287	255.983	314.499	537.819	4.10363	2.50087	1.60276	1335.04	1632.04	0.257124	4.40395	14.1715	2.14637	116.6	80.9752	427.617	0.241251	0.488318	0.05565	0.5107	19.6763	4.52379	1.53566
50	387	0	1	152	64.6456	18.1151	7.60538	3.63331	39.157	213.862	310.94	3.31701	1.75938	1.18357	409.559	1207.29	0.507926	19.5311	0	3.58804	153.404	147.568	104.992	0.490761	0.436612	0.26701	0.575152	19.4444	4.23636	1.8311
51	397	0	0	144	485.532	46.5857	51.6652	30.0818	60.032	231.408	297.588	12.0769	1.48294	9.26438	878.947	3766.81	0.658402	24.8606	0.303359	5.52064	66.4047	3.74279	425.138	0.783949	0.753145	0.0618306	0.0022	38.8884	14.589	0.001
52	407	0	1	184	90.2756	31.0126	18.8554	5.48536	232.235	240.724	476.337	4.42887	1.77872	2.55976	854.491	2145.89	0.664415	35.6414	37.2851	3.67339	152.356	136.038	191.203	0.885545	0.733274	0.441092	0.799203	4.95221	11.242	1.3608
53	418	0	0	141	131.274	33.1958	10.4467	3.08261	34.3758	200.337	296.296	7.15264	0.203558	4.92057	655.404	852.699	0.462241	0	0	3.24489	339.994	123.564	2708.78	0.545199	0.822724	0.0155608	0	37.3282	11.257	0
54	438	0	1	150	290.767	34.661	4.0688	0.909205	25.6759	123.128	419.903	7.90827	0.543024	6.64524	1054.11	1908.52	0.718472	60.7567	0.320024	5.45234	164.715	2.23847	1949.72	0.564407	0.724175	0	0	58.1707	15.5793	0.21088
55	441	0	1	147	252.899	51.8644	18.5241	1.3231	56.1784	292.719	153.236	6.63322	0.371411	4.34224	343.205	1076.85	0.548629	2.97195	14.4477	5.11722	22.0537	16.7398	62.6989	0.787351	0.527946	0.180711	0	6.53865	12.3707	0.07578
56	982	0	1	149	110.997	8.3624	2.73189	0.743654	2.4738	49.6855	104.274	1.64927	0.186	1.46327	703.655	125.025	0.278964	18.5288	19.4871	1.58096	3.66913	0	44.0304	0.164708	0.0944857	0.23472	0	81.1103	5.27791	0.168072
57	984	0	0	141	184.814	52.7991	11.9333	4.11457	151.059	181.319	486.614	8.33348	3.76044	4.26785	762.56	4933.63	0.509356	52.8673	49.884	4.78509	102.29	72.8549	373.4	1.55387	0.936941	0.89949	0.733027	17.0666	14.3709	0.55502
58	989	0	1	141	102.386	225.393	67.124	24.8573	533.192	148.977	2204.54	10.4054	8.75854	1.63957	3729.77	1699.38	1.5549	209.601	239.326	9.9177	52.4196	24.4385	112.574	14.1702	0.832172	6.26885	4.58212	26.4757	53.9121	1.09403
59	991	0	0	163	180.623	50.1674	29.0566	14.0861	189.175	121.993	441.662	5.97247	2.09174	3.86918	940.085	1021.03	0.666728	2.77146	24.2347	4.56199	73.1932	59.5579	163.822	0.869603	0.619047	0.264024	0.14218	39.882	11.1284	0.295922
60	992	0	1	141	113.324	17.4747	2.48892	0.865184	33.4335	68.0424	123.954	3.62299	0.692039	2.73234	461.669	2547.19	0.229471	20.1176	0	2.30549	34.5137	2.61195	374.556	0.232288	0.3307	0.0455442	0	42.6273	5.65887	0
61	995	0	0	147	215.704	33.8116	2.93988	1.09306	47.4442	51.3879	223.539	4.8395	0.5232	4.2947	409.969	773.255	0.4557	16.785	0	4.5634	5.0432	0	60.1018	0.47257	0.55255	0	0	0	10.2195	0.080025
62	997	0	0	142	167.451	57.7451	13.1902	4.99978	35.6702	240.147	525.259	8.09659	3.32366	4.77293	914.219	3145.05	0.575925	30.6273	35.2393	4.41381	80.3164	0.379536	944.634	1.64826	0.795898	0.757021	0.527458	33.2146	13.0257	0.213102
63	1002	0	1	141	219.23	45.6486	8.21506	2.92359	52.705	55.3097	392.541	7.61322	1.81855	5.63768	1014.11	1438.32	0.823939	26.4007	0	6.14614	12.1246	0	139.508	2.02809	0.91689	0.0359786	0	291.209	17.71	0.312336
64	1005	0	1	145	197.578	36.5646	10.5045	1.87172	117.148	99.0511	264.391	7.34587	0.809228	4.10825	531.439	1323.64	0.505984	35.0893	0	4.73458	109.514	69.4314	477.833	0.304733	0.437412	0.0143165	0	2.04592	9.69524	2.0358
65	1006	0	1	141	98.4704	34.7817	7.6564	3.30005	137.825	90.9003	266.681	5.14929	1.16966	3.90813	541.84	933.489	0.252292	7.23095	0	3.04191	136.451	5.22391	1571.46	0.273971	0.490065	0.0163523	0	5.85602	6.4667	0
66	1009	0	0	162	86.435	32.8067	9.89604	0.16284	0	193.221	299.974	6.48975	0	0.867	113.661	31.9075	0.14256	0.60612	9.6318	1.28028	370.44	364.928	471.87	0.20307	0.47358	0.11736	0	2.205	9.93525	0.05052
67	563	0	0	108	134.797	28.8855	10.2287	3.81827	71.9368	32.2492	231.347	5.45036	2.72628	2.63717	806.496	700.357	0.388937	67.8373	20.7311	6.70794	50.3307	33.8326	193.542	0.303755	0.46839	0.375853	2.563	29.5863	10.0981	0.18356
68	564	0	1	148	215.96	48.2483	10.0876	2.8238	52.1154	154.74	366.711	8.06874	1.77174	6.04484	767.543	3342.22	0.622055	20.1771	0.157	5.39451	95.2009	6.46	1036.09	1.00416	0.727868	0.048944	0.0022	27.5668	15.1371	0.001
69	565	0	1	156	142.635	16.3343	8.57794	1.77007	0.2976	146.875	257.683	6.5762	1.0908	5.34214	936.786	3593.4	0.748841	26.1825	29.2094	3.30151	139.715	0	1669.06	0.994245	0.369306	0.367006	0.0044	20.1033	10.321	0.15356
70	567	0	1	156	240.076	104.285	20.3523	6.81626	178.837	238.272	1085.39	11.3241	4.36714	6.42003	2054.95	3251.15	0.996377	87.5399	133.564	7.53517	42.7319	7.17777	423.511	4.95014	2.12583	2.66812	1.75768	21.3066	25.6623	0.820132
71	572	0	1	148	156.669	23.4814	9.5568	0.93965	34.8263	201.098	306.187	4.28684	0.800164	3.44158	1034.67	2576.2	0.502297	65.7029	9.9585	2.80895	70.7213	1.732	826.613	0.38931	0.446302	0.118824	9.87e-05	63.0953	8.17162	0.325426
72	573	0	0	150	228.55	76.3744	44.9365	15.5412	176.232	341.144	813.346	8.66014	2.63122	5.65153	1709.35	3461.36	0.651032	86.1783	9.6318	6.73538	48.3404	0	536.945	0.992339	1.17886	0.199565	0	68.0056	18.2723	0.05052
73	578	0	0	150	234.985	35.315	8.45692	3.16081	42.0588	125.887	241.087	6.68042	0.654385	5.60434	932.35	2700.23	0.686253	31.3087	0.55008	5.48394	28.3648	1.78	301.155	0.658008	0.783439	0.0728954	0.00782336	40.1287	13.0992	0.00317824
74	582	0	1	149	304.823	39.6193	11.0326	2.18433	201.174	167.775	424.712	6.25007	1.14271	4.88635	1653.45	1358.92	0.949578	89.5965	52.8362	5.25345	107.874	87.0768	236.327	0.834035	0.923431	0.555317	0.512656	69.1793	16.1609	0.996875
75	589	0	0	162	235.977	50.4415	10.5732	2.45983	39.5759	258.347	524.27	9.41472	0.61939	6.88283	1985.65	585.684	1.2461	18.2806	26.5516	4.76977	174.381	151.439	406.388	0.993473	0.833982	0.06648	0.00156	41.3162	14.9101	0.23904
76	845	0	1	167	217.341	43.5463	19.0188	4.99684	92.6453	267.071	449.128	7.0114	2.07345	4.72413	1612.93	2152.02	0.6044	82.292	0.632528	3.59614	45.0815	2.99865	478.821	0.471853	0.798732	0.046742	0	64.1207	12.157	0.269721
77	879	0	1	159	133.251	281.918	18.7597	4.89391	1587.66	492.255	2236.95	24.1059	21.8262	2.18408	3790.34	1596.78	0.867409	24.5321	9.6318	12.2561	1066.66	0.0204	46.6473	1.15154	5.73615	0.13871	0	35.4215	27.8747	0.05052
78	884	0	1	149	110.134	27.8546	13.3319	3.98021	54.5558	122.55	235.6	4.31766	1.73211	2.52747	401.215	1702.54	0.322073	21.0785	0.0584592	2.91195	16.1872	0.866	177.643	0.276646	0.362974	0.013296	0	10.7218	7.04729	0.05
79	891	0	1	157	96.4913	36.0551	9.68374	4.37336	176.646	114.231	374.577	3.7899	1.5836	2.1599	870.368	1534.8	0.42426	17.3911	9.6318	2.13508	48.8512	10.324	456.136	0.56887	0.42563	0.11736	0	0	7.4773	0.130545
80	787	0	0	140	281.815	113.118	16.0668	7.23333	414.021	136.114	1296.07	9.64859	4.11542	5.37367	1981.98	2090.06	0.82777	35.0046	0.24328	8.58085	7.96642	0	89.7136	1.26713	1.0522	0.036503	0	36.9498	19.6241	0.07296
81	802	0	0	146	328.671	47.5742	27.1835	8.73556	62.6285	158.804	262.854	11.5246	0.20477	6.07134	508.994	934.782	0.732182	60.1539	0.0001504	7.01909	167.992	125.584	508.434	0.469381	0.569581	0.0030832	0	7.39031	12.9779	4.07792
82	908	0	1	144	144.872	30.7377	9.0967	0.734926	79.8332	144.599	512.607	7.99833	0.548712	2.64145	372.132	753.08	0.29467	24.3171	10.21	2.58504	63.6595	59.0619	55.1032	0.206537	0.33488	0.055044	0.292518	14.3621	6.66054	0.580416
83	918	0	0	144	242.6	131.421	18.0171	6.17616	410.376	312.851	906.62	7.81134	2.66885	5.14249	1667.78	2690.48	0.708386	5.7564	0.33814	5.37127	106.698	103.824	34.5613	0.452747	0.779121	0	0	41.0933	28.3044	0
84	920	0	0	155	265.005	47.215	4.15374	1.21459	51.6413	282.321	496.189	10.4206	3.73492	5.96569	623.453	1924.08	0.595037	0.185804	0.280847	5.5345	50.3159	26.9011	278.656	0.422015	0.763806	0.00577962	0.00406714	10.9421	12.7495	0.00171248
85	921	0	0	155	165.865	34.8592	11.1975	3.56827	39.8042	92.4885	254.443	6.30604	2.01669	4.08832	338.417	2472.8	0.401854	0	0.0785	4.08509	45.2705	2.0385	475.606	0.47583	0.586258	0.041648	0.0011	0.72234	12.3607	0.0005
86	931	0	1	140	340.282	47.4997	27.3282	15.9624	139.205	310.23	400.28	13.5763	0.892572	10.26	1091.06	1577.35	0.857119	61.8198	4.17851	7.21184	234.352	91.1753	1714.77	0.552195	0.785488	0.041424	0.387816	94.5707	16.8671	2.26621
87	933	0	1	140	86.0205	19.2946	5.97418	1.19819	71.7181	98.3744	206.594	4.72121	0.739317	2.71035	665.143	1644.85	0.289396	43.509	0.41368	1.73837	66.7147	35.7301	368.239	0.233818	0.357912	0.0249762	0.0024	32.8226	4.62264	1.09186
88	943	0	1	140	80.5831	43.301	22.148	3.87904	72.61	266.56	449.2	3.454	2.08	1.254	806.164	681.833	0.212	9	0	1.82758	0.866	0.866	0	0.13876	0.50122	0	0	0	5.16948	0.05
89	944	0	0	160	323.495	42.8652	33.1325	1.39344	345.666	326.441	497.442	6.81376	2.16886	4.52478	2193.59	1079.39	0.909487	97.8443	82.9727	4.75406	240.743	157.465	995.477	0.72317	0.989334	0.748875	1.24199	899.363	16.7806	3.0885
90	945	0	0	140	109.677	36.2322	25.8806	9.68412	135.032	130.58	255.888	6.018	3.76721	1.96127	596.877	1921.86	0.315932	20.558	8.51045	3.64282	78.4552	41.9288	158.904	0.339797	0.48756	0.198344	1.38525	20.2662	8.08789	0.00145
91	950	0	1	174	121.131	19.1123	17.7874	0.359151	174.345	102.915	197.232	3.95695	1.19108	2.7397	510.199	663.507	0.336204	22.8536	31.027	2.90061	107.255	86.8611	152.588	0.284079	0.51442	0.176586	0.910056	38.9789	5.74548	2.08925
92	952	0	1	142	155.776	24.7789	10.8302	7.89857	50.7174	352.902	390.2	7.00243	1.71848	5.22635	1311.48	2875.7	0.592672	29.5024	2.3045	3.72381	79.2164	13.618	784.091	0.727563	0.585032	0.01616	0.181192	39.7317	9.95892	0.173008
93	955	0	0	142	228.267	28.8662	2.16477	1.0159	35.9764	119.308	205.169	6.52155	1.46764	4.9652	513.998	1400.43	0.485691	11.2685	0.0831808	4.64577	29.172	9.58325	230.868	0.381307	0.556405	0.0203958	0.0012046	28.6028	10.9625	0.0005072
94	167	0	1	159	370.569	72.8856	49.6785	3.07773	428.363	371.676	666.809	12.9488	3.62089	7.89146	1802.24	2908.51	0.96589	100.081	61.7883	7.4233	408.757	193.199	2177.19	1.04703	1.82	0.379864	1.82011	49.3503	17.1457	3.40951
95	168	0	1	144	117.161	27.7436	1.6395	0.431625	94.0615	82.5047	221.433	4.66152	1.60857	2.46608	588.737	7487.62	0.320191	10.8347	5.6501	2.83066	79.4304	0.0064328	173.744	0.777182	0.657055	0.0896823	0.0087992	27.5996	6.83269	0.0288708
96	169	0	1	148	129.166	21.442	5.16202	1.60493	12.9812	136.513	292.396	2.6348	0.327	1.8543	773.624	278.758	0.496507	41.2494	0	2.61868	1.18882	1.88882	0	0.491358	0.347215	0	0	80.04	8.72113	0.033136
97	179	0	1	145	201.444	21.5364	2.06379	0.857496	14.6356	48.7478	113.918	4.91526	0.579195	4.21698	319.671	1051.73	0.387617	9.83377	0	4.08927	10.3592	1.23485	104.618	0.307485	0.440262	0.0273052	0	22.9201	9.43155	0
98	181	0	0	163	89.4035	20.5502	2.94221	0.933295	0.374331	70.739	168.935	2.11874	0.64133	1.47741	360.923	1218.32	0.242127	1.489	19.6604	1.53329	40.6577	0	487.612	0.212045	0.147915	0.24283	0.00557568	9.18036	5.22962	0.103321
99	189	0	1	142	130.771	52.5451	18.5762	7.62105	202.16	322.782	576.022	3.82345	1.09402	2.6379	1070.74	1118.61	0.399615	9.27287	0	3.00225	24.8932	0.213542	292.811	0.253969	0.323654	0.020999	0	19.7132	5.67003	0
100	190	0	1	144	86.3064	30.6888	16.4344	4.93852	76.304	134.68	214.335	5.11871	2.41654	1.44626	472.605	1507.49	0.200934	17.5513	11.0572	1.47471	30.2464	9.10493	101.204	0.223378	0.341273	0.160327	0.051377	37.9406	6.18781	0.0981845
101	194	0	0	140	288.886	104.016	54.0893	16.3691	210.066	547.99	694.625	12.1422	3.94291	4.45078	863.265	412.785	0.5115	0	0	5.0884	248.465	243.285	332.641	0.45434	1.2336	0	0	5.28	18.8948	0
102	524	0	0	140	133.815	19.2424	6.668	2.21658	34.2117	467.381	294.544	5.33548	1.81258	2.69591	467.897	6292.82	0.406959	5.79676	0.0476044	2.79241	14.1369	0.7	79.4371	0.509984	0.393444	0	0	28.2434	6.10707	0
103	540	0	0	140	158.652	68.1219	61.4681	9.02582	522.325	299.42	702.131	8.0929	4.95882	2.70143	1335.94	3676.8	0.486926	53.3987	76.3874	4.47326	222.187	179.164	466.536	0.561808	1.0926	0.598067	1.82011	48.0124	11.541	3.1654
104	560	0	0	147	157.208	251.023	47.6517	20.7035	661.248	491.662	2190.32	13.2223	9.06336	2.83573	4872.61	5315.68	1.0641	125.378	60.6976	7.04061	279.769	244.077	788.648	4.24972	2.62361	1.6596	1.23182	15.3941	30.7733	0.346697
105	562	0	0	153	210.317	49.7136	6.91319	2.03968	81.6818	570.785	521.447	10.4608	1.90772	5.79709	1010.28	1863.94	0.523916	49.1661	0.120466	4.8696	98.2464	20.1423	912.031	0.428604	1.11926	0.0679179	0.0016616	6.57762	14.8494	0.0999763
106	747	1	1	139	174.229	33.7009	8.74088	3.3895	54.9991	213.612	310.838	7.63719	1.12655	6.49899	1231.4	1286.51	0.562701	17.0574	14.4535	3.69806	159.129	5.45027	1838.98	0.945432	0.854262	0.17604	0	61.6613	9.94547	0.093135
107	756	1	0	137	314.751	46.3753	59.2894	26.0953	39.342	141.705	218.203	8.70677	0.934675	7.70556	1995.71	1802.7	0.753424	6.73553	0	6.36781	49.1767	1.9536	509.517	0.985807	0.849148	0.0152518	0	21.089	13.7961	0
108	764	1	0	120	287.461	61.4252	79.4882	4.36736	789.933	288.698	802.142	7.99692	5.86112	2.1358	1089.94	2888.69	0.623775	67.5508	163.879	6.26727	455.32	454.5	9.86	1.41477	2.05053	1.16553	3.6455	0.1875	11.0502	6.38969
109	766	1	0	95	269.245	65.2758	43.2424	12.0517	233.269	445.533	834.791	13.1081	5.9427	6.74461	2800.22	4537.18	1.06956	125.087	19.2935	4.18597	158.502	56.8799	968.011	0.655229	1.3301	0.277912	0.15895	144.387	15.8725	0.60303
110	768	1	1	114	188.494	44.8538	43.9683	0.604639	718.357	198.891	541.025	7.3983	4.38087	2.83123	1127.01	2527.68	0.510435	66.3535	109.851	5.19198	348.04	333.526	160.84	0.474129	1.09557	0.725337	2.84339	40.1266	9.22538	4.23389
111	813	1	1	127	139.332	38.44	15.209	5.94005	270.631	278.636	356.105	5.64149	2.33419	2.9095	940.139	3983.56	0.527092	32.963	19.6011	2.62154	79.4644	50.1681	348.61	0.57538	0.482488	0.313048	0.004725	78.146	8.53678	0.10293
112	815	1	1	123	86.2389	25.2102	22.8539	6.92177	205.628	54.7381	332.557	2.73764	1.51558	1.1787	1008.54	1815.43	0.264413	22.6083	25.5473	3.30205	134.55	123.374	132.266	0.227388	0.39933	0.20556	0.46179	464.145	5.02505	1.10527
113	823	1	1	137	154.595	36.6347	51.0606	9.36366	126.426	136.037	388.007	4.59108	0.402132	3.56851	1212.7	1764.21	0.471246	65.2383	0.430244	5.93947	62.5869	1.74416	586.081	0.318147	0.466572	0.0292991	0	61.8581	6.37988	2.33424
114	836	1	1	117	248.87	40.9156	27.8307	8.34732	44.2568	235.33	258.676	6.23187	0.31458	4.02663	1110.29	1216.17	0.511744	20.8792	21.0021	3.73454	77.9979	40.8779	53.7991	0.885054	1.16834	0.192144	0.034122	464.455	11.4488	0.647974
115	843	1	1	130	159.998	21.4578	31.1118	4.30935	192.116	67.6779	193.383	3.36985	0.798321	2.46217	505.942	573.483	0.369388	10.3305	33.435	3.58617	88.4607	80.6514	90.6628	0.366167	0.40457	0.301045	0.5107	16.1729	7.5784	2.69847
116	656	1	1	138	163.934	45.9571	27.5465	17.1723	66.7017	256.565	516.668	7.51685	2.00118	5.31858	831.875	2861.11	0.440937	53.2399	21.6329	3.738	31.8163	14.3837	202.28	1.08341	0.468692	0.486105	0.244444	35.1229	10.7734	0.229877
117	691	1	1	116	131.729	25.353	13.3749	1.019	124.546	355.578	302.215	5.52371	1.97498	3.35958	1079.52	2120.38	0.422106	26.2576	19.9529	3.28048	124.394	61.8495	744.357	0.441911	0.577451	0.153434	0.585036	62.3118	7.08642	1.04846
118	692	1	1	132	150.096	30.4046	17.6569	3.87958	258.68	150.624	330.734	4.91808	1.7117	2.87072	658.2	1795.44	0.352342	46.9232	36.1754	3.38472	152.965	141.736	134.781	0.464227	0.608797	0.20272	0.708468	46.2204	6.66501	1.1426
119	727	1	1	125	118.83	30.8853	20.2577	16.6325	172.039	187.037	304.105	5.34049	1.47029	3.75009	586.316	2005.26	0.327634	16.0405	3.86225	2.64234	77.1898	33.4609	519.975	0.316697	0.399448	0.0516442	0.387816	30.2881	7.81766	0.135564
120	729	1	1	139	254.022	50.8189	3.61548	1.11654	161.467	82.7243	289.928	7.52874	2.19981	5.30315	630.276	558.19	0.631392	12.9141	0	6.09211	26.0987	0.395109	302.728	0.385054	1.84307	0.00590975	0	6.61593	14.6328	0.049082
121	730	1	1	122	117.654	26.5037	5.52708	1.59782	60.9418	98.7166	215.586	3.6504	0.402928	3.24747	452.644	515.03	0.305374	8.78983	0.150288	2.29581	16.0283	0	192.227	0.265992	0.299136	0.003072	0.002112	40.0208	5.20548	0.000864
122	735	1	1	117	63.5081	34.4232	36.4371	1.7422	423.509	168.485	402.745	4.90486	3.08229	1.70826	690.66	2189.7	0.226071	25.9469	61.7883	2.7412	211.332	179.567	376.557	0.265421	0.724649	0.364016	1.82011	13.5915	3.88422	3.08941
123	736	1	1	118	93.9785	18.3801	7.52663	2.84464	29.1412	122.955	327.729	3.4662	0.568158	2.78676	562.032	1728.62	0.528262	16.3552	42.494	2.86201	22.5847	0	217.573	0.508581	0.425006	0.282592	0.009124	26.612	6.8074	0.322192
124	737	1	1	110	139.727	18.3279	1.85308	1.02362	42.1289	43.0068	115.007	3.65069	0.513179	3.01362	308.616	1022.51	0.271965	9.4286	0	2.86107	15.1526	3.29125	137.572	0.226221	0.309108	0.0284333	0	21.3024	6.74397	0
125	738	1	0	110	141.011	35.439	12.321	8.65126	51.4529	78.4846	357.035	4.59587	1.60917	2.78767	905.556	1783.87	0.452277	39.5697	40.8845	2.61996	12.2022	1.21673	169.48	1.06034	0.307158	0.722494	0.244283	285.451	13.3383	0.518173
126	860	1	1	132	106.511	12.0574	6.06114	2.55539	45.292	45.518	96.4699	2.67336	0.508604	2.05881	347.467	1098.29	0.269302	13.6668	9.3622	2.00181	30.5057	24.8463	63.4051	0.278784	0.264702	0.108603	0.093023	41.231	5.15185	0.140747
127	887	1	1	98	97.8939	45.9173	24.3431	4.85508	219.709	220.456	344.538	5.34282	2.05402	3.12594	968.74	1619.69	0.300591	33.1331	14.4932	2.39904	245.763	111.123	1627.42	0.271622	0.654772	0.116818	0.41595	58.9067	5.80094	0.538124
128	900	1	0	137	169.918	35.005	15.9528	5.48938	75.6668	105.239	338.693	4.99911	1.04014	3.67824	1131.51	2133.13	0.573525	62.7513	20.111	3.82115	39.4412	2.97521	397.791	1.03256	0.462967	0.44994	0.206025	39.8603	12.6438	0.393444
129	901	1	0	118	220.66	63.6221	16.78	6.45181	120.252	273.681	603.364	10.0971	3.3551	6.57912	1370.28	2681.32	0.694991	45.4838	34.9706	6.34872	348.024	0.379536	4150.98	1.88341	1.2011	0.782101	0.51901	80.7052	16.4516	0.209646
130	910	1	1	131	182.135	29.0903	3.5296	1.83419	78.8773	62.8121	215.132	5.55425	1.10721	4.2294	420.352	2671.79	0.463021	26.3368	0.254403	3.90654	50.7111	6.03431	482.693	0.518822	0.467349	0.0442431	0.00143	4.23	10.3559	0.0008577
131	912	1	1	127	126.792	18.7002	3.43931	0.399068	2.34605	75.4605	166.08	8.84093	5.73174	2.99287	889.779	1270.73	0.302301	19.3868	2.29224	2.42747	69.2536	0.0228375	827.154	0.335006	0.599721	0.0715256	0.031262	36.9495	6.04238	0.136427
132	916	1	1	136	283.389	40.8985	15.8729	5.28425	49.3336	192.023	348.409	10.8829	1.61884	8.29007	861.596	3915.12	0.933049	22.9168	7.30407	6.83669	106.577	9.24	1070.62	1.48689	1.03457	0.07075	0.3278	33.5491	19.2583	0.346424
133	922	1	1	113	87.3741	45.1979	29.207	5.42984	75.8049	261.494	310.956	4.28036	2.09369	1.92207	679.961	1412.07	0.246146	26.7891	0	2.18017	11.1196	0	203.6	0.193416	0.577328	0.0606403	0	3.90179	6.92445	0
134	925	1	1	110	131.252	36.355	16.8491	3.26534	43.815	233.417	339.113	4.85517	1.43941	2.00591	661.372	822.241	0.339848	9.76402	9.6318	2.6024	90.2998	86.8875	135.674	0.284826	0.560718	0.128035	0	21.2562	9.37015	0.05052
135	934	1	0	119	284.752	62.6058	53.5155	30.3215	219.631	347.926	564.901	11.9524	1.57286	6.4225	1110.99	1551.14	0.742472	33.7014	28.4723	5.94333	375.406	346.991	603.622	0.647889	1.34844	0.244833	0.375275	62.3194	19.2016	0.503485
136	938	1	1	129	195.296	36.1833	25.4355	15.681	47.4019	273.481	370.683	6.83833	2.14676	4.48338	786.08	1389.49	0.410818	23.5797	0.0831808	3.04215	26.7562	12.6166	175.239	0.526675	0.699836	0.0150558	0.0012046	21.25	8.88527	0.0805322
137	939	1	0	127	273.265	86.1529	25.3039	7.77559	217.074	280.583	660.552	12.1841	2.49708	5.72388	945.798	1648.75	0.656543	12.2236	0	7.34852	276.118	252.384	558.257	1.03643	1.35942	0.0276605	0	30.0513	21.047	0
138	474	1	0	112	212.912	41.7469	20.483	10.9176	124.567	638.821	205.159	5.75543	0.911468	4.72947	460.16	1611.46	0.392208	13.7762	0	3.73408	391.042	330.436	716.182	0.602301	1.50161	0.0261965	0.50352	12.5072	8.6439	0.0108
139	600	1	1	127	270.488	51.8054	9.17128	3.29169	42.0738	266.216	396.383	9.08851	2.48543	6.49818	720.617	2735.53	0.790072	27.4114	0	7.01742	27.6849	0	327.324	1.11491	0.888694	0.0240385	0	16.819	15.1185	0.080025
140	602	1	1	128	246.168	85.3263	41.1437	9.40702	215.37	718.244	814.626	12.8835	5.66411	4.72828	978.409	2504.79	0.640161	54.4637	17.8552	9.90006	12.4246	5.32883	84.0707	0.630573	1.53026	0.326252	2.6338	2.62148	19.1028	0.300335
141	608	1	1	126	502.609	74.9775	28.3334	1.78792	223.785	258.796	633.34	15.4369	2.81328	12.3007	1072.51	3963.09	1.43768	60.4819	30.8941	12.5992	113.632	88.9053	271.222	1.73263	1.67048	0.24527	0.910056	39.4311	30.8499	1.6697
142	611	1	0	116	129.05	65.616	10.7754	3.33695	157.317	181.436	550.835	6.93549	2.69485	3.32196	1372.73	4698.96	0.509058	92.9876	0.361816	2.87929	108.955	52.7559	596.114	0.43786	0.984905	0.217098	0.0049848	16.9508	11.096	0.0018693
143	613	1	0	116	139.768	14.8428	1.61572	0.753584	20.8672	70.0998	136.73	4.17087	0.840221	3.21101	350.893	2317.43	0.36987	5.89288	0.153075	2.59359	26.4035	1.63611	291.824	0.529014	0.349911	0.016464	0.002145	13.314	7.03435	0.000975
144	614	1	1	119	80.0098	22.8302	10.8225	2.51819	78.9889	148.406	262.233	2.58272	1.27581	1.24156	519.692	713.21	0.39341	25.2268	9.6318	2.14782	20.2306	6.56297	161.579	0.208067	0.239133	0.132353	0	15.59	4.89148	0.15052
145	615	1	1	123	76.188	31.4101	16.3347	4.03522	72.101	143.672	282.693	3.40475	1.71428	1.63808	591.266	1851.36	0.358304	2.45889	11.6382	2.37398	13.1587	2.04398	129.13	0.397417	0.434102	0.181845	0.0417252	0	8.53925	0.0649962
146	617	1	1	117	102.076	16.7092	13.9962	1.27586	110.87	61.2689	138.031	3.79385	1.24153	2.51787	171.684	1205.95	0.28466	5.28383	19.9626	2.7383	64.2134	55.4238	103.437	0.38326	0.420884	0.112168	0.586466	0	5.80904	0.993674
147	619	1	1	139	169.751	44.0748	28.2596	7.44956	254.492	586.529	354.656	8.30166	4.62072	1.89371	895.125	2556.85	0.645672	31.5818	39.1241	5.21052	159.303	65.6455	198.08	5.03373	1.95572	0.390772	0.585036	27	7.60376	1.09406
148	624	1	1	107	128.926	25.6319	6.78617	0.532693	34.9688	173.896	341.028	4.85935	1.71612	2.92737	955.532	3052.7	0.492783	35.7144	19.4206	2.97375	22.6045	1.732	240.777	0.821114	0.444567	0.275288	0.0022	59.5589	10.3133	0.20204
149	628	1	1	112	141.323	22.3853	9.60317	3.68324	59.9698	74.0999	215.435	5.00458	1.43117	3.48809	663.287	1620.36	0.490229	27.9094	6.21	3.86774	19.7143	2.61195	201.992	0.528944	0.50388	0.119344	0.887224	59.2576	9.22928	0.037
150	631	1	1	119	105.209	45.4778	47.9762	9.97352	7.53095	324.55	437.075	7.59119	2.15744	4.04203	197.463	3303.74	0.861532	0	0.157	3.77657	63.1576	0.462063	228.989	1.19104	0.573664	0.0032	0.0022	8.1886	15.8758	0.001
151	635	1	1	119	162.14	49.4537	27.5031	6.48253	85.6819	153.482	323.331	4.62216	1.0334	2.34408	720.108	1409.04	0.32554	16.1235	9.6318	3.16333	82.0254	14.0047	430.089	0.802425	0.492796	0.12758	0	5.54689	8.878	0.05052
152	637	1	0	127	209.768	66.8056	65.6412	19.9805	446.098	206.048	696.714	11.7729	3.60028	7.96467	1411.52	3433.12	0.556552	50.1682	88.3896	5.6408	257.5	188.256	823.3	1.18704	0.962255	0.655564	1.92312	28.2663	12.519	3.29388
153	639	1	0	125	133.634	28.0236	1.36042	0.463352	38.9962	73.8505	213.778	4.81212	1.6614	2.94564	391.215	1559.5	0.2772	45.2631	0.316264	2.24508	17.8284	0	207.776	0.265788	0.345048	0.04692	0	13.4184	9.71467	0.094848
154	640	1	0	133	140.818	33.1059	41.8138	17.8336	110.972	156.993	356.551	9.60783	1.50184	7.70336	983.922	3225.48	0.541098	22.5885	9.7888	2.82344	126.689	10.6637	1147.52	0.793986	0.776931	0.16142	0.0022	39.5308	11.0415	0.05152
155	642	1	0	138	159.788	43.82	42.2947	2.53102	390.984	298.8	588.676	12.3305	4.53026	7.2793	1527.66	7198.47	0.757247	66.4659	62.5944	5.06264	306.521	177.003	1531.08	1.14624	1.1816	0.444039	1.82451	97.3668	11.5346	3.09141
156	646	1	1	96	167.439	33.1343	19.7734	4.92494	64.6185	207.123	351.433	3.64357	1.38494	2.2321	1270.46	947.042	0.495676	39.9573	30.8074	2.64367	37.0666	8.33658	342.539	0.526473	0.475698	0.357679	0.051377	91.4678	9.2947	0.345144
157	652	1	0	130	58.7821	27.8048	12.1445	4.08126	106.124	119.498	236.702	4.44314	2.75058	1.50024	614.476	1150.91	0.277553	19.5082	0.0516084	1.80583	38.6458	5.98302	113.787	0.204392	0.372431	0.0451093	0.00071184	26.7053	6.04347	0.00026694
158	657	1	0	132	146.907	24.0125	30.6455	11.3636	156.994	65.5382	163.248	3.7509	0.880382	2.72194	389.115	1262.7	0.404756	5.89288	0	2.73176	75.8396	51.2342	292.201	0.207821	0.292752	0.013344	0	18.8788	5.96606	0
159	660	1	1	123	164.233	14.5393	4.36307	0.681287	0.0408	54.6042	116.82	4.04099	0.860264	3.1782	626.953	53.3264	0.4656	61.7688	0	2.3946	0	0.0204	0	0.385955	0.52686	0	0	0	7.404	0.294492
160	663	1	1	128	129.49	21.049	7.03846	2.27259	38.413	63.4223	196.848	4.34553	0.764434	3.46979	537.272	1699.61	0.484231	28.3759	0.10205	3.16127	13.7489	1.41912	142.839	0.623715	0.500345	0.0197018	0.00143	13.6206	10.2433	0.098814
161	670	1	1	110	117.506	48.8482	13.9137	4.84993	170.299	150.625	407.479	5.19105	1.63558	3.39261	1016.94	1358.51	0.231915	27.9022	0.665	3.53444	30.1216	0	354.193	0.512518	0.76678	0.037368	0	75.1724	8.48729	0
162	672	1	1	121	137.99	38.4513	40.064	13.8161	250.33	172.599	305.317	5.56055	2.0187	3.48885	456.518	1639.52	0.4406	4.37975	14.4921	3.72885	124.645	111.123	159.134	0.57628	0.6849	0.08265	0.41815	0	8.9955	0.4917
163	673	1	1	111	82.3303	26.3946	7.68559	1.42706	345.585	820.436	552.598	4.43652	2.33133	1.77941	235.679	954.256	0.208796	16.6551	14.3704	1.98027	85.765	80.5481	61.7876	0.234144	0.376026	0.056482	0.511272	6.9852	4.14328	0.521584
164	679	1	1	107	104.339	17.1899	2.67764	0.825899	0	382.459	319.508	4.39953	1.23334	3.14162	1192.57	1898.37	0.320636	0	0	2.7415	54.078	0.640627	641.426	1.06813	0.399612	0	0	29.702	4.99591	0
165	681	1	0	120	200.418	45.0889	25.3211	6.14858	31.3674	334.77	551.172	5.46207	1.42913	3.8421	1058.64	1631.96	0.521043	27.0658	16.6832	4.51216	104.292	91.9879	146.081	0.730993	0.940362	0.22723	0.03836	13.4184	27.1163	0.209648
166	683	1	1	115	140.928	18.9176	26.722	18.8016	61.1151	107.237	216.548	6.44825	0.927174	5.4765	353.097	1535.4	0.351565	9.28886	9.93061	2.68025	43.9876	28.3429	184.451	0.308587	0.40725	0.0653178	0.292518	65.1278	6.77864	0.506619
167	688	1	1	128	126.165	39.7877	23.6033	7.73304	111.957	251.967	424.617	4.91636	1.43564	3.2739	965.648	1969.46	0.390626	11.6617	0.119091	4.092	100.61	56.311	527.276	0.51445	0.844495	0.0255124	0	10.7434	19.6294	0.0492852
168	689	1	0	133	229.442	27.3701	3.76698	1.41806	42.9476	72.6216	150.879	6.43173	0.492692	5.88237	464.769	985.178	0.436805	4.20971	0	4.78873	40.5758	3.3553	410.023	0.478221	0.57619	0.00953235	0	6.54776	11.0539	0
169	694	1	1	113	392.468	33.9676	6.07942	2.1234	10.8051	164.42	396.939	8.90923	0.583538	8.15132	1704.61	1587.05	1.2022	137.022	10.2643	6.91874	32.4994	15.6237	197.737	1.27117	1.10685	0.145684	0	46.624	20.0525	0.647867
170	697	1	1	139	143.714	26.9203	9.42197	0.815132	257.549	102.167	277.022	2.50141	1.24009	1.26132	742.019	413.783	0.39024	42.034	48.0882	2.83448	103.363	99.9604	40.8257	0.27694	0.335642	0.433794	0.647212	13.4184	6.86437	0.931372
171	698	1	1	120	378.125	38.4443	5.1056	1.5874	35.7036	269.635	491.655	8.24678	1.3412	6.77827	1642.14	1879.03	0.991931	93.6025	19.8563	6.24492	31.055	4.20458	317.363	0.841089	0.819234	0.25607	0	77.8358	19.0416	0.641835
172	700	1	1	125	218.827	40.9502	7.7486	1.73902	66.867	126.814	391.215	8.35709	1.2611	6.86179	1206.15	2586.62	1.055	23.7331	0	5.07822	102.787	5.22391	1237.3	0.638524	2.22864	0.0537203	0	54.8564	17.5545	0
173	701	1	0	116	309.548	51.6839	17.0268	1.85883	119.683	244.044	436.402	11.1943	2.13765	8.81961	955.155	3128.49	0.767405	41.6441	10.0119	7.68433	185.892	30.7177	1831.86	0.745238	1.0059	0.104788	0.293662	42.5849	17.0122	0.622032
174	702	1	1	129	216.88	60.8166	50.4212	17.4116	88.2501	518.694	752.577	9.55299	3.56696	5.69744	2010.14	2938.98	0.755653	67.8946	51.1049	4.40732	163.99	11.0555	1821.03	1.72885	1.00177	0.929243	0.55897	107.988	13.6429	0.333706
175	705	1	0	117	147.426	26.4134	7.4601	0.722877	41.1556	187.217	314.557	7.72095	1.92815	4.00027	809.487	2309.54	0.642155	52.1903	0.260976	3.36925	93.5291	56.1834	444.171	0.659759	0.590099	0.00533975	0.00370575	5.20302	8.99565	1.65224
176	706	1	0	123	254.857	30.2971	9.00499	2.63939	13.6916	107.24	334.048	6.29566	1.24722	4.81878	1194.87	2447.69	0.949314	37.8476	38.6459	5.42652	42.3332	8.56122	398.249	1.15731	0.660812	0.500098	0	25.2837	17.6396	0.300447
177	707	1	0	131	201.167	40.0073	17.9273	2.10188	183.058	192.56	442.221	7.22318	1.97718	5.14	842.436	3285.72	0.80738	26.4795	29.8063	5.06913	82.4686	55.4238	318.267	1.05218	0.773484	0.233848	0.589436	0	13.2109	1.14371
178	710	1	1	120	216.096	26.9415	13.6536	1.91537	13.8774	143.734	160.648	5.11886	0.703608	3.4499	416.805	1232.77	0.425392	20.5896	0.08164	3.10212	7.03165	0	82.7495	0.49582	0.527034	4.83231	5.03634	0	23.0859	0.098684
179	712	1	1	103	140.301	26.6848	20.913	3.06625	87.5829	162.574	317.23	9.86632	1.2994	8.38793	1071.63	3279.45	0.409093	29.0128	10.5187	5.66397	265.026	27.7119	2840.21	0.542357	0.597677	0.087104	0.293662	54.6431	6.53119	0.497032
180	714	1	0	124	343.113	65.8276	67.2262	9.85559	577.055	319.538	721.092	6.11103	4.01073	2.04789	1464.71	1817.28	0.749205	29.2038	164.921	7.30714	279.328	259.59	212.054	0.639782	1.10506	1.406	2.73017	0	18.3365	5.01301
181	252	1	0	138	215.726	40.7762	21.1798	5.48968	221.014	262.16	414.514	5.97157	2.0312	3.67802	1803.31	1768.35	0.650146	56.3102	40.4466	4.37831	175.221	128.078	443.012	0.587367	0.669121	0.419366	0.462265	60.187	10.5708	1.85355
182	264	1	0	119	192.887	50.7187	20.3023	3.96411	113.474	122.715	379.879	3.49553	0.927524	1.31183	1208.27	1242.98	0.416101	4.02461	33.7618	3.25001	36.1189	0	33.014	0.47418	0.307698	0.412224	9.87e-05	2.60695	8.14371	0.176853
183	325	1	0	115	242.867	50.5861	4.48751	1.95087	87.4455	75.7209	431.82	6.56157	1.64361	4.87153	1017.56	1051.28	0.563342	52.8774	22.5498	5.11085	33.5089	22.9124	126.454	1.22715	0.856929	0.47364	0.33016	20.8769	14.1353	0.275592
184	349	1	0	126	368.728	78.0958	73.6227	2.19668	697.495	241.809	733.715	12.7768	5.23095	7.54006	1369.77	1847.37	0.856821	50.2498	123.583	10.7744	347.082	344.859	26.516	1.52963	2.15444	0.686456	3.64032	25.5886	20.0263	6.25887
185	360	1	1	129	253.976	22.8185	30.9954	13.6497	13.358	1335.63	156.453	27.6349	0.261743	26.0616	672.784	1134.72	0.298453	12.4085	9.6318	2.49745	1351.71	1285.71	787.998	60.78	2.98745	4.64329	3.21426	134.682	6.8867	19.3363
186	364	1	0	122	146.816	56.8306	13.6162	4.2797	195.599	845.149	679.548	7.57779	3.88964	3.45858	735.059	5680.22	0.287673	19.9967	5.10526	3.54858	44.3883	0	519.458	0.529065	0.982811	0.138194	0.752514	69.54	10.2146	0
187	366	1	0	116	70.7853	29.5535	3.56515	1.92259	109.592	218.743	310.851	3.96581	1.88121	1.93985	666.337	1812.17	0.224415	5.89288	0	2.11539	39.4492	0.7	470.807	0.382895	0.941088	0.013344	0	36.7872	5.14693	0
188	372	1	0	139	98.4504	32.8833	10.4971	3.15699	89.7503	102.357	316.743	5.97372	1.37048	4.55156	954.279	1967.34	0.452865	16.0068	0.153075	3.44313	121.19	8.8392	1468.4	0.547257	0.418853	0.00312	0.002145	24.8909	7.54588	0.000975
189	374	1	0	128	119.554	25.3947	10.1016	3.5471	413.542	111.426	314.647	3.05577	1.4429	1.61288	601.031	1360.41	0.388426	12.4013	62.051	3.15478	482.018	247.418	2815.86	0.366247	0.532101	0.55428	0.943641	14.0658	7.16569	1.25127
190	375	1	1	119	78.4544	19.8103	6.1075	2.29397	23.5537	67.5899	169.121	4.21618	0.549731	3.61143	536.567	2082.27	0.271251	12.8759	19.1177	2.14592	129.491	0.10285	1551.13	0.585245	0.28822	0.331888	0.140685	8.15902	3.82437	0.107485
191	376	1	0	115	86.4614	27.8206	10.3963	3.49879	72.4685	62.8708	353.018	4.39656	1.21808	2.45848	582.073	302.301	0.196607	0.0040016	5.58397	3.23286	2.05979	0	24.727	0.274221	0.482346	0.101811	0.823706	0	6.35952	0
192	378	1	0	122	80.116	28.4319	48.9142	10.5708	111.218	78.7849	279.72	2.97548	1.48494	1.46401	807.95	305.234	0.316591	16.8164	6.24131	1.55462	13.107	8.33658	57.2504	0.235863	0.351353	0.0642788	0.051377	429.697	8.07512	2.6746
193	382	1	0	134	111.067	46.7494	40.5557	8.05077	427.855	194.956	571.478	4.53752	1.9682	1.79195	854.424	1109.9	0.503193	14.7243	51.0946	4.86955	249.818	247.987	20.496	0.881141	0.613017	0.419676	0.92358	0.61319	8.29085	3.31415
194	389	1	1	130	58.9785	26.0329	8.57074	1.24033	231.506	181.622	424.857	4.6637	2.75712	1.7	1011.05	2973.88	0.325793	41.2722	14.1715	2.18146	125.757	85.438	473.803	0.370019	0.46414	0.10311	0.5107	23.0157	5.72328	0.55244
195	390	1	1	111	100.254	37.146	11.92	4.00743	358.325	164.989	396.135	4.11643	1.61687	2.49956	1339.63	1631.57	0.483745	6.38339	31.2748	2.81855	1088.84	132.614	11500.7	0.380663	0.601685	0.282865	0.47473	63.897	5.55663	0.625883
196	393	1	0	106	285.495	74.2365	6.25207	2.00106	31.403	471.944	752.189	18.7037	1.03463	16.9298	2140.39	2145.21	0.939585	56.9677	30.9872	10.5882	833.423	25.1645	9799.64	2.96057	2.33914	0.747917	0.46431	90.2758	24.6132	0.187483
197	395	1	0	109	178.303	69.2564	17.8536	6.76689	651.412	247.699	464.025	20.8142	2.80634	17.8113	894.614	18118.3	0.514546	21.7452	86.3166	4.18871	781.914	376.118	4876.07	0.927368	0.820453	0.74495	1.3866	37.8153	9.17914	1.83791
198	400	1	1	122	237.704	42.5969	7.65549	1.3746	44.9255	317.639	541.335	10.5578	1.53982	6.54454	2883.15	3944.38	0.878674	44.6279	0	5.76501	111.933	3.68112	1316.85	0.87891	1.0194	0.036736	0	468.821	17.9749	0.537396
199	403	1	1	121	289.719	38.7842	11.8257	3.48819	50.2924	565.834	491.124	11.6024	4.08666	6.81181	1815.26	2782.65	0.923802	39.7378	19.2636	6.56412	196.039	25.9397	1852.33	0.904116	1.18451	0.293286	0	542.581	16.8892	0.579184
200	411	1	1	132	232.557	31.6992	4.46305	1.85079	22.7861	322.435	382.93	7.48437	1.41962	5.79292	1572.96	2489.16	0.594809	59.5198	0.534629	4.55405	105.228	7.75996	1157.81	0.587303	0.756348	0.052643	0.0008308	62.4968	11.0784	0.142584
201	420	1	1	107	105.234	17.1378	12.3028	7.05988	59.9267	86.4219	149.697	2.17128	0.60955	1.45194	213.501	466.723	0.233738	5.93763	14.3381	1.50525	51.9372	50.2171	1.06424	0.366896	0.192149	0.0839054	0.04912	8.965	4.75825	0.16054
202	422	1	0	124	337.327	67.7945	19.1214	2.86941	231.625	148.321	555.098	10.0116	2.42752	7.50653	1222.82	2975.6	1.09485	72.2994	57.5829	8.05325	61.3722	68.7706	118.058	1.35629	1.11292	0.761954	0.908942	126.912	19.5135	1.19967
203	424	1	1	126	181.241	32.2683	11.7647	0.830498	224.436	104.874	336.163	5.93572	1.42151	3.78344	517.408	775.713	0.394055	24.1432	14.3398	4.29691	124.393	82.845	497.896	34.7254	0.816809	0.055858	0.510843	20.764	10.4985	0.558336
204	429	1	1	116	200.29	23.3354	9.76714	3.5963	9.24	42.7611	92.7761	4.46705	0.264384	4.14451	865.241	494.981	0.465798	5.89288	0	5.13741	24.4259	0	290.769	0.330629	0.463133	0.013344	0	15.2952	9.337	0
205	432	1	1	108	146.707	31.1423	16.7884	6.21225	77.8513	422.959	517.06	3.1175	0.991704	2.03634	1090.29	1233.13	0.453676	31.4789	30.2704	3.17466	130.322	123.687	76.25	0.594886	1.33614	0.283144	0.012104	44.6007	24.7001	0.200831
206	440	1	1	114	90.3806	22.5216	12.2862	2.03336	57.6247	229.296	97.5132	3.69296	0.169248	1.73573	436.983	3278.23	0.164782	9.08888	13.5163	1.21592	54.6448	29.6984	297.364	1.1648	0.399193	0.156134	0.11113	19.869	3.21126	0.201195
207	442	1	1	107	165.136	35.9942	5.82051	1.87189	60.1953	100.589	311.558	5.20141	1.10607	3.99319	1046.44	4403.09	0.501978	30.3025	0.555541	3.41681	66.538	19.9148	533.666	0.417183	0.727943	0.0328413	0.0065994	461.951	13.1713	0.480852
208	448	1	0	121	289.771	31.0869	3.53164	1.34503	24.9354	44.0233	200.085	6.48888	0.497725	5.95743	501.157	1889.28	0.600275	29.0504	5.35772	5.74882	11.5733	1.68715	117.494	0.763428	0.606076	0.136285	0.102482	13.5955	14.303	0.117714
209	449	1	1	118	110.367	31.6746	6.25511	0.784884	235.659	129.623	335.757	3.15083	1.37528	1.77555	989.252	231.994	0.48269	13.4281	38.5094	2.60796	124.256	104.195	194.491	0.327678	0.522581	0.34905	0.5107	31.8376	6.77057	0.887949
	No.	Abbreviation	Full name	Hypertensive	Normotensive
	1	CHO (g)	Carbohydrate	0	0
	2	PRO (g)	Total protein	0	0
	3	FAT (g)	Total fat	0	0
	4	SATFAT (g)	Saturated fat	0	0
	5	CHOLE (mg)	Cholesterol	0	0
	6	CA (mg)	Calcium	0	0
	7	P (mg)	Phosphorus	0	0
	8	FE (mg)	Iron	0	0
	9	FEA (mg)	Animal iron	1	0
	10	FEV (mg)	Vegetable iron	0	0
	11	K (mg)	Potassium	0	0
	12	NA (mg)	Sodium	0	0
	13	CU (mg)	Copper	0	0
	14	MG (mg)	Magnesium	4	3
	15	SE (mcg)	Selenium	21	15
	16	ZN (mg)	Zinc	0	0
	17	VITA (RAE)	Vitamin A	0	1
	18	RETOL (mcg)	Retinol	15	11
	19	CARTB (mcg)	Beta-carotene	2	1
	20	VITB1 (mg)	Vitamin B1	0	0
	21	VITB2 (mg)	Vitamin B2	0	0
	22	VITB6 (mg)	Vitamin B6	16	5
	23	VITB12 (mcg)	Vitamin B12	58	41
	24	VITC (mg)	Vitamin B1	7	8
	25	NIA (mg)	Niacin	0	0
	26	VITE (mg)	Vitamin E	25	20
	number of zero data			149	105
	number of participants			105	104
	number of features			26	26
	number of cells			2730	2704
	percentage of zero data			5.45788	3.88314
